# Supplementary material for: Differential influences of (±) anatoxin-a on photolocomotor behavior and gene transcription in larval zebrafish and fathead minnows
Source: Environ Sci Eur. Author manuscript; Available in PMC 2021 Aug 6. (PMC8345817; doi:10.1186/s12302-021-00479-x)
Supplement: Table SI1 — Additional file 1: Table SI. List of genes and associated primer sequences used in this study for gene transcription analysis focusing on neurotoxicity, oxidative stress, DNA damage, and hepatotoxicity. In the table, ZF refers to zebrafish specific sequences, while FHM refers to fathead minnow specific sequences. Gene sequences that were not used from literature were designed for this study using the NCBI Primer-BLAST tool. *Efficiencies were determined using a standard curve of Ct values acquired from a 4-fold dilution series of cDNA (1, 1:4, 1:16) in duplicate. [file NIHMS1697891-supplement-Table_SI1.xlsx]

## Sheet: Table S1
Supplementary Table 1.
				Zebrafish (Danio rerio)					Fathead minnow (Pimephales promelas)				Full References
Gene Abbreviation	Full Gene Name	Category	Selected Gene Function	Accession No. (ZF)	Description	ZF Sequence (5'-3')	% Efficiency*	Reference	Accession No. (FHM)	FHM Sequence (5'-3')	% Efficiency*	Reference	Alsaadi FM, Madison BN, Brown RS, et al (2018) Morphological and molecular effects of two diluted bitumens on developing fathead minnow (Pimephales promelas). Aquat Toxicol 204:107–116. https://doi.org/10.1016/j.aquatox.2018.09.003
elfa	Elongation factor 1 alpha	House-keeping		NM_131263	Forward	TTG AGA AGA AAA TCG GTG GTG CTG	99.5	Fan et al. (2010)	AY643400	AGCTTCTTGGCTCAGGTCAT	96.2	Jovanović et al. (2011)	Beggel S, Connon R, Werner I, Geist J (2011) Changes in gene transcription and whole organism responses in larval fathead minnow (Pimephales promelas) following short-term exposure to the synthetic pyrethroid bifenthrin. Aquat Toxicol 105:180–188. https://doi.org/10.1016/j.aquatox.2011.06.004
					Reverse	GGA ACG GTG TGA TTG AGG GAA ATT C				CTCATGTCACGCACAGCAAA			Biga PR, Roberts SB, Iliev DB, et al (2005) The isolation, characterization, and expression of a novel GDF11 gene and a second myostatin form in zebrafish, Danio rerio. Comp Biochem Physiol - B Biochem Mol Biol 141:218–230. https://doi.org/10.1016/j.cbpc.2005.03.004
18s rRNA	18s ribosomal RNA	House-keeping		n/a	Forward	CGGAGAGGGAGCCTGAGAA	100.5	Biga et al. (2005)	n/a	ATTGGAGGGCAAGTCTGGTG	93.1	This study	Corrales J, Kristofco LA, Steele WB, et al (2017) Toward the Design of Less Hazardous Chemicals: Exploring Comparative Oxidative Stress in Two Common Animal Models. Chem Res Toxicol 30:893–904. https://doi.org/10.1021/acs.chemrestox.6b00246
					Reverse	AGTCGGGAGTGGGTAATTTGC				GCTCCCGAGATCCAACTACG			Fan CY, Cowden J, Simmons SO, et al (2010) Gene expression changes in developing zebrafish as potential markers for rapid developmental neurotoxicity screening. Neurotoxicol Teratol 32:91–98. https://doi.org/10.1016/j.ntt.2009.04.065
gapdh	Glyceraldehyde 3-phosphate dehydrogenase	House-keeping		n/a	Forward				n/a	TCA TCA TCT CTG CCC CAA GT	100.7	Corrales et al. (2017)	Jovanović B, Anastasova L, Rowe EW, et al (2011) Effects of nanosized titanium dioxide on innate immune system of fathead minnow (Pimephales promelas Rafinesque, 1820). Ecotoxicol Environ Saf 74:675–683. https://doi.org/10.1016/j.ecoenv.2010.10.017
					Reverse					CCA TCC CTC CAC AGT TTC C			Kim J, Kim CY, Song J, et al (2016) Trimethyltin chloride inhibits neuronal cell differentiation in zebrafish embryo neurodevelopment. Neurotoxicol Teratol 54:29–35. https://doi.org/10.1016/j.ntt.2015.12.003
gclc	Glutamate-cysteine ligase catalytic subunit	Oxidative stress and DNA damage	Involved in glutathione biosynthesis, cell redox homeostasis, alpha-amino acid metabolic process , response to oxidative stress	NM_199277	Forward	AAC CGA CAC CCA AGA TTC AGC ACT	123.17	Timme-Laragy et al. (2009)	n/a	AAA GCA CGG CAT CCT TCA	97.2	Corrales et al. (2017)	Kim J, Oh H, Ryu B, et al (2018) Triclosan affects axon formation in the neural development stages of zebrafish embryos (Danio rerio). Environ Pollut 236:304–312. https://doi.org/10.1016/j.envpol.2017.12.110
					Reverse	CCA TCA TCC TCT GGA AAC ACC TCC				CAA CAT GTA CTC ACC TCG TCT C			Krzykwa JC, Olivas A, Sellin Jeffries MK (2018) Development of cardiovascular and neurodevelopmental metrics as sublethal endpoints for the Fish embryo toxicity test. Environ Toxicol Chem 37:2530–2541. https://doi.org/10.1002/etc.4212
gst	Glutathione S-transferase	Oxidative stress and DNA damage	Involved in glutahione transferase metabolic activity in response to xenobiotics	NM_131734.3	Forward	CCA GGA ATA TGA GAC CGG TAA AG	100.13	Corrales et al. (2017)	EF628373	GACGTTCATCTTCTGGAAGC	94.8	Alsaadi et al. (2018)	Li X, Ma J, Fang Q, Li Y (2013) Transcription alterations of microRNAs, cytochrome P4501A1 and 3A65, and AhR and PXR in the liver of zebrafish exposed to crude microcystins. Toxicon 73:17–22. https://doi.org/10.1016/j.toxicon.2013.07.002
					Reverse	CAG GAG ATC GAA CAG GTT GTA G				GAGGCTTTCTCGCACTGC			Malek RL, Sajadi H, Abraham J, et al (2004) The effects of temperature reduction on gene expression and oxidative stress in skeletal muscle from adult zebrafish. In: Comparative Biochemistry and Physiology - C Toxicology and Pharmacology. Elsevier Inc., pp 363–373
nrf2a	Nuclear factor (erythroid-derived 2)-like 2a	Oxidative stress and DNA damage	Involved in cellular response to oxidative stress, transcription factor binding activity, and cellular response to prostglandin stimulus	NM_182889.1	Forward	GTCACTCCCAGAGTTGCAGCAGT	102.99	This study	MF150102	CCT TTC TCG CCC AAC GAA TA	95.8	Corrales et al. (2017)	Martyniuk CJ, Alvarez S, Mcclung S, et al (2009) Quantitative Proteomic Profiles of Androgen Receptor Signaling in the Liver of Fathead Minnows (Pimephales promelas). https://doi.org/10.1021/pr800627n
					Reverse	TGTTTGAGCCGAGCCGAGAT				CAA GTG TGG AAG GAG AGA GAA G			Timme-Laragy AR, Van Tiem LA, Linney EA, Di Giulio RT (2009) Antioxidant responses and NRF2 in synergistic developmental toxicity of PAHs in Zebrafish. Toxicol Sci 109:217–227. https://doi.org/10.1093/toxsci/kfp038
sod1	Superoxide dismutase 1	Oxidative stress and DNA damage	Involved in superoxide dismutase activity, neuron cellular homeostasis, and resposne to metal ions, and methylmercury	NM_131294.1	Forward	CGTCCATGCTTTTGGTGACA	112.65	This study	n/a	GCA CTT CAA CCC TCA CAC AC	90.8	Martyniuk et al. (2008)	Ruzicka L, Howe DG, Ramachandran S, Toro S, Van Slyke CE, Bradford YM, Eagle A, Fashena D, Frazer K, Kalita P, Mani P, Martin R, Moxon ST, Paddock H, Pich C, Schaper K, Shao X, Singer A, Westerfield M. (2019). The Zebrafish Information Network: new support for non-coding genes, richer Gene Ontology annotations and the Alliance of Genome Resources. Nucleic Acids Res. Jan 8;47(D1):D867-D873.
					Reverse	CGA CGT GTC TCA CAC TAT CGG			n/a	GGT AAG GGA GGC AAT GAA GA
gpx1a	Glutathione peroxidase 1a	Oxidative stress and DNA damage	Involved in glutathione metabolic process, aids in protection to oxidative stress, and hydrogn peroxide catabolic processes	NM_001007281.2	Forward	AGATGTCATTCCTGCACACG	99.6	Malek et al. (2004)		GATGACGCTGTGTCCCTGAT	97.7	This study
					Reverse	AAGGAGAAGCTTCCTCAGCC				GGTGAGGAACCTTCTGCTGT
p53	Tumor protein p53	Oxidative stress and DNA damage	Involved in tumor suppression, cell regulation, and response to DNA damage stimulus	NM_001271820.1	Forward	GCTTGTCACAGGGGTCATTT	114.15	Kim et al. (2018)	n/a	CGAAACATCAACGCAGCAA	97.8	Alsaadi et al. (2018)
					Reverse	ACAAAGGTCCCAGTGGAGTG				TGCTGACCTCTTCTCCCAAAA
tuba1	α1-tubulin	Neurotoxicity	Involved in forming microtubule cytoskeleton in developing axons and dendrites, and optic nerve formation.	NM_194388	Forward	AATCACCAATGCTTGCTTCGAGCC	102.26	Fan et al. (2010)	n/a	GACAAGACCATCGGTGGAGG	102.1	This study
					Reverse	TTCACGTCTTTGGGTACCACGTCA				CTGACGGTATGTCCCAGAGC
neurog1	Neurogenin1	Neurotoxicity	Involved in nervous system development including neuromast, cranial ganglia, and olfactory placode development, and neuronal differentiation	NM_131041.1	Forward	TGCACAACCTTAACGACGCATTGG	111.14	Kim et al. (2018)	n/a	GGATTCGTTGAGAAGCGTGC	110.3	This study
					Reverse	TGCCCAGATGTAGTTGTGAGCGAA				CTCCGAAAGTGCCCAGATGT
syn2a	Synapsin IIa	Neurotoxicity	Involved in neurotransmitter secetion and synaptogenesis	NM_001002597	Forward	GTGACCATGCCAGCATTTC	100.63	Fan et al. (2010)	n/a	AGCCAAAAGCAGAGCAGGAT	110.2	This study
					Reverse	TGGTTCTCCACTTTCACCTT				TGCACTCACGGGGCATTATT
mbp	Myelin basic protein	Neurotoxicity	Involved in myelin sheath formation	AY860977	Forward	AAT CAG CAG GTT CTT CGG AGG AGA	90.7	Fan et al. (2010)	n/a
					Reverse	AAG AAA TGC ACG ACA GGG TTG ACG
elavl3	ELAV like neuron-specific RNA binding protein 3; encoding HuC	Neurotoxicity	Involved in regulation of neurogenesis	NM_131449	Forward	AGA CAA GAT CAC AGG CCA GAG CTT	95.1	Fan et al. (2010)	n/a	AGCGTCCGCTTCTCAAAAGA	99.8	This study
					Reverse	TGG TCT GCA GTT TGA GAC CGT TGA				AGGAGAGCTACCATGGGTGT
shha	Sonic hedgehog a	Neurotoxicity	Involved in developmental cell signalling and neurogenesis	NM_131063.3	Forward	AGACCGAGACTCCACGACGC	115.64	Kim et al. (2016)	n/a	ATGCGGCTTTTGACGAGAGA	93.1	This study
					Reverse	TGCAGTCACTGGTGCGAACG				GCGAGAGGTGTCAGCTTCTT
gfap	Glial fibrillary acidic protein	Neurotoxicity	Involved in astrocyte structure and mobility	n/a	Forward				n/a	AAGAGTGGCTGTTGCAGTGT	92.7	This study
					Reverse					GAGGGGACCTATGGAGGTGT
fabp10a	Fatty acid binding protein 10a	Hepatotoxicity	Involved in fatty acid transportation and metabolism	NM_152960.1	Forward	GCAAGAAGCTCAAGTGCATCG	106.78	This study	n/a	TGGAGGGAAGCTGGTCTGTA	87.8	This study
					Reverse	TGGATGTGGGAGAATCGGTC				TGCTACTGTCAGGGTCTGGA
cyp3a65	Cytochrome P450 family 3 subfamily A Polypeptide 65	Hepatotoxicity	Involved in mono-oxygenation reaction in response to xenobiotic stimulus	AY452279.1	Forward	GAACCCTCTGTTCCTGTTGATCG	92.42	Li et al. (2013)	n/a
					Reverse	CACTCTCTCTTCGTTCGTGTTGTCT
cyp3a126	Cytochrome P450 family 3 subfamily A Polypeptide 126	Hepatotoxicity	Involved in mono-oxygenation reaction in response to xenobiotic stimulus	n/a	Forward				EU332792.1	CAACCCAGAGGCCATGAAGA	105.4	Beggel et al. (2011)
					Reverse					GGGCCTTATTTGGGAAGGTCT
